# Supplementary material for: Diagnosis of Slipped Capital Femoral Epiphysis: How to Stay out of Trouble?
Source: Children (Basel). 2023 Apr 25;10(5):778. doi: 10.3390/children10050778 (PMC10217581; doi:10.3390/children10050778)
Supplement: Supplementary file 1 [file children-10-00778-s001.zip]

Archive with 1 entries (1 files):
- children-2345309-supplementary.pdf
